# Supplementary material for: Spike Protein Impairs Mitochondrial Function in Human Cardiomyocytes: Mechanisms Underlying Cardiac Injury in COVID-19
Source: Cells. 2023 Mar 11;12(6):877. doi: 10.3390/cells12060877 (PMC10046940; doi:10.3390/cells12060877)
Supplement: Supplementary file 1 [file cells-12-00877-s001.zip]

Archive with 1 entries (1 files):
- cells-2249211-supplementary.pdf
